# Supplementary material for: Rapid Screening for CRISPR-Directed Editing of the Drosophila Genome Using white Coconversion
Source: G3 (Bethesda). 2016 Aug 19;6(10):3197–206. doi: 10.1534/g3.116.032557 (PMC5068941; doi:10.1534/g3.116.032557)
Supplement: Supplemental Material [file supp_g3.116.032557_SupplementalTables.xlsx]

## Sheet: Table S1
Table S1. Indels at the zuc sgRNA-1 target site.
N	PAM-distal	Junction	PAM-proximal	Type
	GTGATTATCCGGATCATCAG	–	CGACGGGGAGAT	WT
1	GTGATTATCCGGATCATCAG	–	––––GGGGAGAT	No MH
6	GTGATTATCCGGATCATC––	–	CGACGGGGAGAT	No MH
1	GTGATTATCCGGATCAT–––	–	–––––GGGAGAT	No MH
1	GTGATTATCCGGATC–––––	–	CGACGGGGAGAT	No MH
1	GTGATTATCCGGATC–––––	–	–––CGGGGAGAT	No MH
1	GTGATTATCCGGA–––––––	–	–––CGGGGAGAT	No MH
1	GTGATTATCCGGATCATC––	(A)	–––CGGGGAGAT	No MH
1	GTGATTATCCGGATC–––––	(A)	–––CGGGGAGAT	No MH
1	GTGATTATCCGGATCAT–––	(C)	–GACGGGGAGAT	No MH
2	GTGATTATCCGGATCAT–––	(C)	––––GGGGAGAT	No MH
2	GTGATTATCCGGATCATCA–	(G)	–––––GGGAGAT	No MH
4	GTGATTATCCG–––––––––	(GA)	–––CGGGGAGAT	MH
1	GTGATTATCCGGATCATC––	G	––––GGGGAGAT	Ins
1	GTGATTATCCGGAT––––––	TT	––––GGGGAGAT	Ins
1	GTGATTATCCGGATC–––––	CG	–GACGGGGAGAT	Ins
1	GTGATTATCCGGATCATCAG	GGA	–GACGGGGAGAT	Temp Ins
1	GTGATTATCCGGATC–––––	CCCG	–GACGGGGAGAT	Temp Ins
1	GTGATTATCCGGATCATCAG	GACG	–GACGGGGAGAT	Temp Ins
1	GTGATTATCCGGATCATCAG	GGAGAT	––––––GGAGAT	Temp Ins
1	GTGATTATCCGGATCAT–––	TATTATC	CGACGGGGAGAT	Temp Ins
1	GTGATTATC–––––––––––	GGGATTAT	CGACGGGGAGAT	Temp Ins
The 20 nt sgRNA target sequence is shaded. The PAM sequence is in red. The DSB junction is 3 bp away from the PAM.
Dash: deleted nucleotide. Underline: templated insertions at the junction. Nucleotides in parenthesis identify microhomologies that can be mapped to either the PAM-distal or PAM-proximal side of the DSB.
WT, wild type; No MH, deletion with ≤ 1 nt of microhomology; MH, deletion with ≥ 2 nt of microhomology; Ins, non-templated insertion; Temp Ins, insertion of ≥ 3 nt of inserted nucleotides with identifiable template.
N, number of independent events.
G0 embryos were vas-Cas9, lig4+.

## Sheet: Table S2
Table S2. Indels at the zuc sgRNA-2 target site.
N	PAM-proximal	Junction	PAM-distal	Type
	TTCCTCAG	–	TATGCCAAATAATTATAG	WT
2	TTCCTCAG	–	–ATGCCAAATAATTATAG	No MH
1	TTCCTC––	(A)	––TGCCAAATAATTATAG	No MH
1	TTCCTCA–	(G)	––––CCAAATAATTATAG	No MH
1	TTCCTCAG	T	TATGCCAAATAATTATAG	Ins
1	TTCCTCAG	T	––TGCCAAATAATTATAG	Ins
1	TTCCTCAG	TTCCTC	––TGCCAAATAATTATAG	Temp Ins
1	TTCCTCA–	AATAAATAATAATTCCTCAA	–ATGCCAAATAATTATAG	Temp Ins
See Table S1 for details. G0 embryos were vas-Cas9, lig4+.

## Sheet: Table S3
Table S3. Indels at the armi sgRNA-1 target site.
N	PAM-distal	Junction	PAM-proximal	Type
	ATCAGAAAGATGAGGTCCCCGTTT	–	GCTTGGAAACATTC	WT
1	ATCAGAAAGATGAGGTCC––––––	–	–––TGGAAACATTC	No MH
1	ATCAGAAAGATGAGGT––––––––	–	––TTGGAAACATTC	No MH
1	––––(43 bp deletion)––––	–	––TTGGAAACATTC	No MH
1	ATCAGAAAGATGAGGTCCC–––––	(C)	––TTGGAAACATTC	No MH
5	ATCAGAAAGATGAGGT––––––––	(C)	––TTGGAAACATTC	No MH
1	ATCAGAAAGATGAG––––––––––	(G)	–CTTGGAAACATTC	No MH
1	A–––––––––––––––––––––––	(T)	–––TGGAAACATTC	No MH
1	ATCAGAAAGATGA–––––––––––	(GG)	––––––AAACATTC	MH
1	ATCAGAAAGATGAGGT––––––––	CGG	––––GGAAACATTC	Ins
1	ATCAGAAAGATGAGGT––––––––	GGG	––––GGAAACATTC	Ins
1	ATCAGAAAGATGA–––––––––––	TGTCGTGAATGTGG	–––TGGAAACATTC	Temp Ins
See Table S1 for details. G0 embryos were vas-Cas9, lig4169.

## Sheet: Table S4
Table S4. Indels at armi sgRNA-2 or sgRNA-3 target site.
sgRNA-2
N	PAM-proximal	Junction	PAM-distal	Type
	TTCCAGGA	–	ACGTGACATTATACTAA	WT
1	TT––––––	AT	–––––ACATTATACTAA	Ins
sgRNA-3
N	PAM-distal	Junction	PAM-proximal	Type
	ACTTAACGTTCGTTATT	–	TCCAGGAA	WT
1	ACTTAACGTTCGTTA––	ACGTTAA	––CAGGAA	Temp Ins
See Table S1 for details. G0 embryos were vas-Cas9, lig4169.

## Sheet: Table S5
Table S5. Indels at armi sgRNA-4 target site.
N	PAM-distal	Junction	PAM-proximal	Type
	ATATGTGCTAATTTTAGC	–	GAATGGTA	WT
1	ATATGTGCT–––––––––	(AAT)	––––GGTA	MH
1	ATATGTGCTAAT––––––	GGTA	––ATGGTA	Temp Ins
See Table S1 for details. G0 embryos were vas-Cas9, lig4+.

## Sheet: Table S6
Table S6. Indels at armi sgRNA-5 or sgRNA-6 target site.
N	PAM-distal	Junction	PAM-proximal	PAM-distal	Junction	PAM-proximal	Type
	GAAACTTTTTACAATTGGGGTTTC	–	CAGCGGGCCATTTCACTCACGTGCTGTTCGATGA		–	AGCTGGTCAATGCA	WT
1	GAAACTTTTTACAATT––––––––	(GGG)	–––––––CCATTTCACTCATGTGCTGTTCAACCA		–	AGCTGGTCAATGCA	MH;HR
1	GAAACTTTTTACAATTGGGGTTTC	–	CAGCGGGCCATTTCACTCACGTGCTGTTCGA–––		(TG)	–––––GTCAATGCA	MH
3	GAAACTTTTTACAATTGGGGTTTC	–	CAGCGGGCCATTTCACTCACGTGCTGTTCG––––		(ATG)	––––––––––––CA	MH
1	GAAACTTTTTACAATTGGGGTTTC	ATTCCATGGGGAATGAAACGTGG	––––GGGCCATTTCACTCACGTGCTGTTCGATGA		–	AGCTGGTCAATGCA	Ins
1	GAAACTTTTTACAATTGGGGTTTC	–	–		–	AGCTGGTCAATGCA	No MH
2	GAAACTTTTTACAATTGGGGTTT–	–	(C)		–	–––TGGTCAATGCA	No MH
1	GAAACTTTTTACAATTGGGGTT––	–	GG		–	–GCTGGTCAATGCA	Ins
1	GAAACTTTTTACAATTGGGGTT––	–	GTAAA		–	–––––––––ATGCA	TempIns
1	GAAACTTTTTACAATTGGGGT–––	–	CATTGACC		–	AGCTGGTCAATGCA	TempIns
1	GAAACTTTTTACAATTGGGG––––	–	GATCCTTTTTACAATT		–	–GCTGGTCAATGCA	TempIns
1	GAAACTTTTTACAATTGG––––––	–	TCAATG(..68 nt..)GTGATC		–	––CTGGTCAATG(..68nt..)GTGATCCTC	TempIns
Nucleotides with boarders: substitutions as a result of HR using exogenous donor as template. HR: homologous recombination.
See Table S1 for details. G0 embryos were vas-Cas9, lig4+.

## Sheet: Table S7
Table S7. DNA sequence for the sgRNA guides used in this study.
Guide	DNA sequence (5′-3′)
w sgRNA-1	ATACCATTCCTGCTCTTTGG
w sgRNA-2	GACAACCATTTGAGGTATAC
w sgRNA-3	AGAAGAAGCCGCCAAAGAGC
w sgRNA-4	GTCCAGCGGCAGATCGGCGG
armi sgRNA-1	AGATGAGGTCCCCGTTTGCT
armi sgRNA-2	TTAGTATAATGTCACGTTCC
armi sgRNA-3	ACTTAACGTTCGTTATTTCC
armi sgRNA-4	TATGTGCTAATTTTAGCGAA
armi sgRNA-5	TTTACAATTGGGGTTTCCAG
armi sgRNA-6	CACGTGCTGTTCGATGAAGC
zuc sgRNA-1	ATTATCCGGATCATCAGCGA
zuc sgRNA-2	TATAATTATTTGGCATACTG

## Sheet: Table S8
Table S8. Oligonucleotides used in this study.
Oligo name	DNA sequence (5′-3′)		Use
pCFD4-sgRNA1 F	TATATAGGAAAGATATCCGGGTGAACTTCG(sgRNA1 from Table S7)GTTTTAGAGCTAGAAATAGCAAG	pCFD4d cloning
pCFD4-sgRNA2 R	ATTTTAACTTGCTATTTCTAGCTCTAAAAC(reverse complement of sgRNA2 from Table S7)CGACGTTAAATTGAAAATAGGTC
pDCC6-sgRNA F	5′PO4-CTTCG(sgRNA from Table S7)	pDCC6 cloning
pDCC6-sgRNA R	5′PO4-AAAC(reverse complement of the same sgRNA
	from Table S7)C
armi-exon7 F	AGAGGTCAGGGAGGTGTTCC	Genotyping armi sgRNA-1/2/3 DSBs
CycJ-exon2 R	GTTCTTGCTCCCTCATGGTC
armi-exon8 F	TGGAAACATTCGTGCCTTCAC	Genotyping armi sgRNA-4 DSB
CycJ-exon2 R	GTTCTTGCTCCCTCATGGTC
armi-exon6intron6 F	CAGTTGCGAGGACAAAGTGA	Genotyping armi sgRNA-5/6 DSBs
armi-exon7 R	CGACGGTAATGCTCGGTAAT
zuc-CDS F	GGAATGTGGCCAAGATCGTA	Genotyping zuc sgRNA-1/2 DSBs
zuc-3UTR R	GGCACTCCTTTGTGTGTGAA
3×FLAG F	GACTACAAAGACCATGACGG	Screen for 3×FLAG tag at zuc
CG34163-upstream R	CGCACAAAGCCACCGAAATT
dgt2-exon2 F	GGAACTCCTCGCGTATCCTG	Screen for 3×FLAG tag at zuc
3×FLAG R	TCGTCATCCTTGTAATCGATGTCA
armi-exon6 F	GCAGATCGAGAATCTAGCCG	Screen for gene conversion at armi
CycJ-exon2 R	GTTCTTGCTCCCTCATGGTC
dgt2-exon2 F	GGAACTCCTCGCGTATCCTG	Screen for gene conversion at zuc
CG34163-upstream R	CGCACAAAGCCACCGAAATT
F, forward; R, reverse.
